# Supplementary material for: Emergence of IMP-8-Producing Comamonas thiooxydans Causing Urinary Tract Infection in China
Source: Front Microbiol. 2021 Mar 15;12:585716. doi: 10.3389/fmicb.2021.585716 (PMC8005532; doi:10.3389/fmicb.2021.585716)
Supplement: Supplementary file 1 [file Table_1.XLSX]

## Sheet: Sheet1
Table S1. The detailed data of all Comamonas thiooxydans genomes in the NCBI as of October 2020
NO	#Organism Name	BioProject	Source	Country	Originally submitted as Comamonas testosteroni	Replicons/WGS
1	C.thiooxydans CNB-1 substr. CNB-2	PRJNA29203	activated sludge	NA	Yes	NC_013446.2/CP001220.2
2	C.thiooxydans QYY	PRJNA634829	activated sludge	China:Jilin	No	NZ_CP053920.1/CP053920.1
3	C.thiooxydans C19	PRJEB10031	the waste water	South Korea	Yes	NZ_LN879547.1/LN879547.1 NZ_LN879548.1/LN879548.1
4	C.thiooxydans DSM 17888	PRJDB2973	sulfur spring	India:Orissa, Athamallik	No	BBVD01
5	C.thiooxydans DSM 17888	PRJNA288996	water from sulfur spring	India: Orissa, Athamallik	No	LIOM01
6	C.thiooxydans DSM 17888	PRJEB10553	water from sulfur spring	India: Orissa, Athamallik	No	CYHD01
7	C.thiooxydans JC12	PRJNA562454	coal mine	China:Helongjiang	No	VTRK01
8	C.thiooxydans R17B	PRJNA270289	lake water	Malaysia	Yes	JWJW01
9	C.thiooxydans D4	PRJNA218487	soil from an arsenic pollution base	China: Binzhou City, Hunan Province	Yes	AWTQ01
10	C.thiooxydans PHE2-6	PRJNA296943	soil sample	Japan: Niigata	No	LKFB01
11	C.thiooxydans JC9	PRJNA217889	coal mine	China: Jixi City, Heilongjiang Province	Yes	AWOT01
12	C.thiooxydans JC12	PRJNA217890	coal mine	China: Jixi City, Heilongjiang Province	Yes	AWOU01
13	C.thiooxydans JC13	PRJNA217891	coal mine	China: Jixi City, Heilongjiang Province	Yes	AWOV01
14	C.thiooxydans KY3	PRJNA280733	lake water	Malaysia	Yes	LAVC01
15	C.thiooxydans JC8	PRJNA217887	coal mine	China: Jixi City, Heilongjiang Province	Yes	AWOS01
16	C.thiooxydans JL14	PRJNA217291	soil from an antimony mine	China: Lengshuijiang City, Hunan Province	Yes	AWTN01
17	C.thiooxydans S44	PRJNA47053	NA	NA	Yes	ADVQ01
18	C.thiooxydans DS1	PRJNA218483	soil from a sulfur copper iron tungsten mine	China: Daye City, Hubei Province	Yes	AWTM01
19	C.thiooxydans DF2	PRJNA218486	soil from an iron mine	China: Daye City, Hubei Province	Yes	AWTP01
20	C.thiooxydans DF1	PRJNA218484	soil from an iron mine	China: Daye City, Hubei Province	Yes	AWTO01
21	C.thiooxydans QT12	PRJNA377849	soil	China: Shandong, Qingdao	No	MZNW01
This study	C.thiooxydans ZDHYF418	PRJNA623107	urine	China		CP063057
