# Supplementary material for: Emergence of IMP-8-Producing Comamonas thiooxydans Causing Urinary Tract Infection in China
Source: Front Microbiol. 2021 Mar 15;12:585716. doi: 10.3389/fmicb.2021.585716 (PMC8005532; doi:10.3389/fmicb.2021.585716)
Supplement: Supplementary file 3 [file Table_3.XLSX]

## Sheet: Sheet1
Table S3. The SNP-distances of the phylogenetic relationships among the Comamonas thiooxydans ZDHYF418 and other Comamonas thiooxydans strains
snp-dists 0.7.0	ADVQ01	AWOS01	AWOT01	AWOU01	AWOV01	AWTM01	AWTN01	AWTO01	AWTP01	AWTQ01	BBVD01	CP001220_2_ref	CP053920	CYHD01	JWJW01	LAVC01	LIOM01	LKFB01	MZNW01	NZ_LN879547	VTRK01	ZDHYF418
ADVQ01	0	23106	23106	23106	23106	22489	23287	22489	22494	23004	22976	14287	14438	22974	14406	9465	22974	24154	14895	8695	23106	14561
AWOS01	23106	0	0	0	0	10227	10813	10225	10230	9863	9778	21008	21092	9776	21291	23679	9776	12568	20753	23477	0	21189
AWOT01	23106	0	0	0	0	10227	10813	10225	10230	9863	9778	21008	21092	9776	21291	23679	9776	12568	20753	23477	0	21189
AWOU01	23106	0	0	0	0	10227	10813	10225	10230	9863	9778	21008	21092	9776	21291	23679	9776	12568	20753	23477	0	21189
AWOV01	23106	0	0	0	0	10227	10813	10225	10230	9863	9778	21008	21092	9776	21291	23679	9776	12568	20753	23477	0	21189
AWTM01	22489	10227	10227	10227	10227	0	11219	6	9	10604	10381	20240	20394	10383	20558	23087	10383	13097	20416	22897	10227	20500
AWTN01	23287	10813	10813	10813	10813	11219	0	11217	11222	10990	10335	21025	21174	10333	21366	23831	10333	12410	20829	23548	10813	21282
AWTO01	22489	10225	10225	10225	10225	6	11217	0	5	10602	10379	20240	20394	10381	20558	23086	10381	13095	20414	22897	10225	20500
AWTP01	22494	10230	10230	10230	10230	9	11222	5	0	10607	10384	20245	20399	10386	20563	23091	10386	13100	20419	22902	10230	20505
AWTQ01	23004	9863	9863	9863	9863	10604	10990	10602	10607	0	10000	20965	21046	9998	21175	23605	9998	12668	20604	23312	9863	21161
BBVD01	22976	9778	9778	9778	9778	10381	10335	10379	10384	10000	0	20853	21012	4	21159	23551	4	12620	20513	23338	9778	21120
CP001220_2_ref	14287	21008	21008	21008	21008	20240	21025	20240	20245	20965	20853	0	9342	20851	9175	14793	20851	22259	9774	14368	21008	9513
CP053920	14438	21092	21092	21092	21092	20394	21174	20394	20399	21046	21012	9342	0	21010	9361	14879	21010	22309	10030	14534	21092	330
CYHD01	22974	9776	9776	9776	9776	10383	10333	10381	10386	9998	4	20851	21010	0	21157	23549	0	12618	20511	23336	9776	21118
JWJW01	14406	21291	21291	21291	21291	20558	21366	20558	20563	21175	21159	9175	9361	21157	0	14848	21157	22514	9879	14404	21291	9520
LAVC01	9465	23679	23679	23679	23679	23087	23831	23086	23091	23605	23551	14793	14879	23549	14848	0	23549	24589	15371	8970	23679	14950
LIOM01	22974	9776	9776	9776	9776	10383	10333	10381	10386	9998	4	20851	21010	0	21157	23549	0	12618	20511	23336	9776	21118
LKFB01	24154	12568	12568	12568	12568	13097	12410	13095	13100	12668	12620	22259	22309	12618	22514	24589	12618	0	22012	24392	12568	22402
MZNW01	14895	20753	20753	20753	20753	20416	20829	20414	20419	20604	20513	9774	10030	20511	9879	15371	20511	22012	0	14898	20753	10176
NZ_LN879547	8695	23477	23477	23477	23477	22897	23548	22897	22902	23312	23338	14368	14534	23336	14404	8970	23336	24392	14898	0	23477	14668
VTRK01	23106	0	0	0	0	10227	10813	10225	10230	9863	9778	21008	21092	9776	21291	23679	9776	12568	20753	23477	0	21189
ZDHYF418	14561	21189	21189	21189	21189	20500	21282	20500	20505	21161	21120	9513	330	21118	9520	14950	21118	22402	10176	14668	21189	0
